# Supplementary material for: A text-mining system for extracting metabolic reactions from full-text articles
Source: BMC Bioinformatics. 2012 Jul 23;13:172. doi: 10.1186/1471-2105-13-172 (PMC3475109; doi:10.1186/1471-2105-13-172)
Supplement: Additional file 1 — ReactionExtractor. An example Java program, provided as a runnable .jar file, implementing the algorithm described in the paper. The program takes a plain text file as input and outputs all predicted reactions from the input text. Running instructions are included in the archive. The open source tools described in the paper (BANNER, OSCAR3 and OpenNLP) are all included in the archive. [file 1471-2105-13-172-S1.zip › ReactionExtractor/Properties.dat]

#Autogenerated by Oscar
#Tue Jan 11 11:15:22 GMT 2011
InChI=/path/to/file/ReactionExtractor_lib/cInChI-1
cacheExtensionNameResolver=yes
chemNameDict=chemnamedict.xml
cprProb=0.2
custProb=0.2
dataOnlyInExperimental=yes
dbaddress=none
dbname=none
dbpasswd=none
dbusername=none
deprioritiseONT=yes
dfaSize=1000
extensionNameResolver=none
fulldb=no
geniaPath=none
hostname=none
initScript=none
interpretPoly=no
lockdown=no
makeCML=yes
minimizeDFA=no
model=chempapers
neThreshold=0.2
ngramThreshold=-2.0
ontProb=0.2
openBabel=none
oscarFlow=recognise resolve numbersaf inline
pcdir=none
polymerMode=no
port=8181
rdbms=PostgreSQL
rescoreMEMM=yes
resourcePrefix=none
safdbpasswd=none
safdbusername=none
scrapBookIEFix=no
serverRoor=none
serverRoot=none
serverType=none
splitOnEnDash=yes
svdlibc=none
useDSO=no
useFormulaRegex=yes
useJNIInChI=yes
useMEMM=yes
useONT=yes
useOPSIN=yes
useStaticChemNameDict=yes
useWordShapeHeuristic=no
verbose=no
workspace=none
yahooKey=none
