# Supplementary material for: A text-mining system for extracting metabolic reactions from full-text articles
Source: BMC Bioinformatics. 2012 Jul 23;13:172. doi: 10.1186/1471-2105-13-172 (PMC3475109; doi:10.1186/1471-2105-13-172)
Supplement: Additional file 1 — ReactionExtractor. An example Java program, provided as a runnable .jar file, implementing the algorithm described in the paper. The program takes a plain text file as input and outputs all predicted reactions from the input text. Running instructions are included in the archive. The open source tools described in the paper (BANNER, OSCAR3 and OpenNLP) are all included in the archive. [file 1471-2105-13-172-S1.zip › ReactionExtractor/toolSettings.json]

{
  "openNLPTokenizerFile": {
    "path": "ReactionExtractor_lib/TokenizerGenia.bin.gz"
  },
  "openNLPSentenceDetectorFile": {
    "path": "ReactionExtractor_lib/SentDetectGenia.bin.gz"
  },
  "bannerPropertiesFile": {
    "path": "ReactionExtractor_lib/banner.properties"
  },
  "bannerModelFile": {
    "path": "ReactionExtractor_lib/gene_model_v02.bin"
  }
}
