# Supplementary material for: A text-mining system for extracting metabolic reactions from full-text articles
Source: BMC Bioinformatics. 2012 Jul 23;13:172. doi: 10.1186/1471-2105-13-172 (PMC3475109; doi:10.1186/1471-2105-13-172)
Supplement: Additional file 1 — ReactionExtractor. An example Java program, provided as a runnable .jar file, implementing the algorithm described in the paper. The program takes a plain text file as input and outputs all predicted reactions from the input text. Running instructions are included in the archive. The open source tools described in the paper (BANNER, OSCAR3 and OpenNLP) are all included in the archive. [file 1471-2105-13-172-S1.zip › ReactionExtractor/reaction_word_list.txt]

convers
convert
transfer
add
incorpor
transform
isomeris
isomeriz
coupl
cycliz
cyclis
cleav
dimer
dimeris
trimer
trimeris
condens
aromat
hydrat
dearomat
decarboxyl
dehydrogen
reduc
reduct
oxidis
oxidiz
oxid
dismut
transhydrogen
peroxid
peroxidis
peroxidiz
de-epoxid
hydrogen
dioxygen
lipoxygen
monooxygen
oxygen
epoxid
hydroxyl
transhydroxyl
demethyl
desatur
ferroxid
dehalogen
deiodin
methyl
N-methyl
hydroxymethyl
formyl
aminomethyl
formimin
carboxyl
carbamoyl
amidin
transketol
transadol
acyl
succinyl
palmitoyl
coumaroyl
acetyl
arachidonoyl
benzoyl
galloyl
sinapoyl
tigloyl
tetradecanoyl
hydroxycinnamoyl
feruloyl
malonyl
mycolyl
dihydroxycinnamoyl
piperoyl
trimethyltridecanoyl
myristoyl
methylpropanoyl
thiol
glutamyl
lysyl
cyclis
oxidocyclis
oxidocycl
leucyl
aspartyl
arginyl
glutamyl
alanyl
glutamylcysteinyl
phosphoryl
dextran
sucrat
glucano
galactosyl
glucosyl
mannosyl
acetylglucosaminyl
galactosyl
abequosyl
fucosyl
acetylglucosaminyl
acetylgalactosaminyl
glucuronosyl
fructosyl
glycosyl
glyco
rhamnosyl
acetylmannosaminouronosyl
glucuronosyl
glucosaminyl
ribosyl
deoxyribsyl
phosphoribosyl
diphosphoryl
phosphoribosyl
apiosyl
xylosyl
dihydrostreptosyl
arabinosyl
sialyl
dimethylallyl
pyridinyl
sulfuryl
adenosyl
carboxyvinyl
isopentenyl
geranyl
octaprenyl
polyprenyl
aminocarboxypropyl
hexaprenyl
farnesyl
decaprenyl
pentaprenyl
nonaprenyl
geranylgeranyl
aminocarboxypropyl
aminocarboxyetyl
sulfhydryl
transamin
oximin
purin
adenyl
adenylyl
nucleotidyl
uridylyl
guanylyl
cytidylyl
thymidylyl
phosphoryl
diphosphoryl
sulfur
hydrol
hydr
hydrolis
hydrolys
hydroliz
hydrolyz
hydrolysi
hydrolyzi
dehydr
dephosphoryl
alkyl
