# Supplementary material for: A text-mining system for extracting metabolic reactions from full-text articles
Source: BMC Bioinformatics. 2012 Jul 23;13:172. doi: 10.1186/1471-2105-13-172 (PMC3475109; doi:10.1186/1471-2105-13-172)
Supplement: Additional file 1 — ReactionExtractor. An example Java program, provided as a runnable .jar file, implementing the algorithm described in the paper. The program takes a plain text file as input and outputs all predicted reactions from the input text. Running instructions are included in the archive. The open source tools described in the paper (BANNER, OSCAR3 and OpenNLP) are all included in the archive. [file 1471-2105-13-172-S1.zip › ReactionExtractor/ReactionExtractor_lib/Example.txt]

p-Aminobenzoate, a component of the vitamin folate, is one of seven compounds derived from the aromatic precursor chorismate in Escherichia coli. Historically the gene products  of pabA and pabB were assumed to be sufficient for de novo p-aminobenzoate biosynthesis. Recent studies, however, have shown that these proteins, as nonidentical subunits of a single enzyme, act on chorismate to form a diffusible intermediate, most likely 4-amino-4-deoxychorismate. This intermediate is then converted to p-aminobenzoate by a third discrete enzyme, aminodeoxychorismate lyase (Nichols, B. P., Seibold, A. S., and Doktor, S. Z. (1989) J. Biol. Chem. 264, 8597-8601). Here we describe partial characterization of the intermediate and the purification of aminodeoxychorismate lyase 4100-fold to near homogeneity. Further purification of this enzyme by high pressure liquid chromatography permitted isolation of a pure sample that yielded N-terminal sequence. A 64-fold redundant oligonucleotide probe was used to identify a X clone containing the gene encoding aminodeoxychorismate lyase. The aminodeoxychorismate lyase gene, designatedpabc, was mapped to 25 min on the E. coli chromosome and lies on a 7.5-kilobase pair EcoRI fragment. A strain harboring a pACYCl84 recombinant containing pabC overproduced aminodeoxychorismate lyase activity 77-fold. 

In Escherichia coli chorismic acid serves as the branch point precursor for metabolites essential in the biosynthesis of many important aromatic products. These metabolites and  their end products include anthranilate (tryptophan), prephenate (tyrosine, phenylalanine), p-aminobenzoate (folic acid), isochorismate (enterochelin, menaquinone), and p-hydroxybenzoate (ubiquinone).

The reactions catalyzed by p-aminobenzoate synthase and anthranilate (o-aminobenzoate) synthase are strikingly similar. In E. coli both enzymes are composed of nonidentical subunits. Component I (Mr - 50,000) of p-aminobenzoate synthase and anthranilate synthase is the gene product of pabB or trpE, respectively; component II (Mr - 20,000) of each enzyme is the gene product of pabA or trpG(D). Component I of either enzyme alone catalyzes an ammonia-dependent reaction, whereas inclusion of component II supports glutamine amidotransferase activity. Sequence data reveal enough similarity between PabB and TrpE, and between PabA and TrpG, to suggest a common ancestor for both enzymes (Goncharoff and Nichols, 1984; Kaplan and Nichols, 1983). Also, the chemistry of the reactions appears to be similar. It has been demonstrated that compound 1 (Scheme 1) is converted to anthranilate by component I of anthranilate synthase from Serratia marcescens (Teng and Ganem, 1984; Policastro et al., 1984). The analogous intermediate in p-aminobenzoate biosynthesis (compound 2, Scheme 1), 4-amino-4-deoxychorismate, was also synthesized and shown to be kinetically competent with crude extract from E. coli (Teng et al., 1985). Preliminary experiments by Ye et al. (1990) also support this structure as an intermediate in-ammonia-dependent p-aminobenzoate (PABA)1 biosynthesis from chorismate. Based on these data, the authors suggested that this third enzyme in PABA biosynthesis be called aminodeoxychorismate lyase, and in this report we use that name. 

Recently Nichols et al. (1989) showed that the conversion of chorismate to p-aminobenzoate occurs in two separate protein-catalyzed steps, not one, as previously thought. PabA and PabB act together to convert chorismate and glutamine to a diffusible intermediate, which is acted upon by a third protein to form p-aminobenzoate. This is in direct  contrast to anthranilate synthase where no additional proteins are involved in the conversion of chorismate to anthranilate.

In addition, the biosynthesis of anthranilate differs from that of PABA in that all the E. coli tryptophan biosynthetic genes are located in a single operon, whereas the two  known E. coli p-aminobenzoate biosynthetic genes, pabA and pabB, are located at 74 and 40 min, respectively (Bachman, 1990). We are interested in investigating how PABA biosynthesis is regulated in the cell at all conceivable levels, the enzymatic, transcriptional, and translational. We describe here the following: the purification of the  third protein, aminodeoxychorismate lyase; the isolation and partial characterization of the physiological intermediate in the conversion of chorismate and glutamine to PABA and pyruvate; and the cloning and overexpression of pabC, the gene encoding aminodeoxychorismate lyase.
