# Supplementary material for: A text-mining system for extracting metabolic reactions from full-text articles
Source: BMC Bioinformatics. 2012 Jul 23;13:172. doi: 10.1186/1471-2105-13-172 (PMC3475109; doi:10.1186/1471-2105-13-172)
Supplement: Additional file 1 — ReactionExtractor. An example Java program, provided as a runnable .jar file, implementing the algorithm described in the paper. The program takes a plain text file as input and outputs all predicted reactions from the input text. Running instructions are included in the archive. The open source tools described in the paper (BANNER, OSCAR3 and OpenNLP) are all included in the archive. [file 1471-2105-13-172-S1.zip › ReactionExtractor/ReactionExtractor_lib/results.txt]

This is in direct  contrast to anthranilate synthase where no additional proteins are involved in the conversion of chorismate to anthranilate.


Enzyme: anthranilate synthase
Substrates: chorismate, 
Products: anthranilate, 
Score: 4.9

-----------------------------------

We describe here the following: the purification of the  third protein, aminodeoxychorismate lyase; the isolation and partial characterization of the physiological intermediate in the conversion of chorismate and glutamine to PABA and pyruvate; and the cloning and overexpression of pabC, the gene encoding aminodeoxychorismate lyase.

Enzyme: pabC
Substrates: chorismate, glutamine, 
Products: PABA, pyruvate, 
Score: 6.700000000000001

-----------------------------------

PabA and PabB act together to convert chorismate and glutamine to a diffusible intermediate, which is acted upon by a third protein to form p-aminobenzoate. 
Enzyme: PabB
Substrates: chorismate, glutamine, 
Products: p-aminobenzoate, 
Score: 7.4

-----------------------------------

In addition, the biosynthesis of anthranilate differs from that of PABA in that all the E. coli tryptophan biosynthetic genes are located in a single operon, whereas the two  known E. coli p-aminobenzoate biosynthetic genes, pabA and pabB, are located at 74 and 40 min, respectively (Bachman, 1990). 
Enzyme: E. coli tryptophan biosynthetic genes
Substrates: PABA, 
Products: anthranilate, 
Score: 4.6

-----------------------------------

Recently Nichols et al. (1989) showed that the conversion of chorismate to p-aminobenzoate occurs in two separate protein-catalyzed steps, not one, as previously thought. 
Substrates: chorismate, 
Products: p-aminobenzoate, 
Score: 4.9

-----------------------------------

Preliminary experiments by Ye et al. (1990) also support this structure as an intermediate in-ammonia-dependent p-aminobenzoate (PABA)1 biosynthesis from chorismate. 
Substrates: chorismate, 
Products: p-aminobenzoate, 
Score: 4.6

-----------------------------------
