# Supplementary material for: A text-mining system for extracting metabolic reactions from full-text articles
Source: BMC Bioinformatics. 2012 Jul 23;13:172. doi: 10.1186/1471-2105-13-172 (PMC3475109; doi:10.1186/1471-2105-13-172)
Supplement: Additional file 2 — SupplementaryMaterial. An archive containing a detailed, worked example of the algorithm and the reconstructions of the tetrahydrofolate biosynthesis pathway and the fatty acid β-oxidation I pathway, together with a set of example sentences annotated with the putative entities and relationships extracted by our system. [file 1471-2105-13-172-S2.zip › files/Output.txt]

000000000000000000000000000000000000000000

In this communication, we wish to describe the conversion of a-amino-b-carboxymuconic e-semialdehyde to a-aminomuconic acid catalyzed by picolinic carboxylase and a nicotinamide adenine dinucleotide-linked aldehyde dehydrogenase (Scheme 1).

Enzyme: picolinic carboxylase
Substrates: a-amino-b-carboxymuconic e-semialdehyde, 
Products: a-aminomuconic acid, 
Score: 8.5
Metabolites and enzyme correct. Missed one enzyme.
---------------------------------------------
000000000000000000000000000000000000000000

The conversion of 3,5-cyclohexadiene-1,2-diol-1-carboxylic acid (DHB) to catechol has been shown to be catalyzed by a single protein from the bacterium Alcaligenes eutrophus.

Substrates: 3,5-cyclohexadiene-1,2-diol-1-carboxylic acid, 
Products: catechol, 
Score: 7.199999999999999
Metabolites correct. Missed enzyme.
---------------------------------------------
000000000000000000000000000000000000000000

The enzyme catalysing the reduction of maleylacetate to 3-oxoadipate was purified 150-fold from Trichosporon cutaneum, induced for aromatic metabolisms by growth with resorcinol as a major carbon source.

Substrates: maleylacetate, 
Products: 3-oxoadipate, 150-fold, 
Score: 7.6000000000000005
Correct metabolites found, but additional, incorrect metabolite included.
---------------------------------------------
000000000000000000000000000000000000000000

Glutaryl-CoA dehydrogenase, which catalyzes the stoichiometric conversion of glutaryl-CoA to 1 mole each of carbon dioxide and crotonyl-CoA or its intermediate metabolite, was purified approximately 44- and loo-fold from bovine liver and kidney mitochondria, respectively.

Enzyme: Glutaryl-CoA dehydrogenase
Substrates: glutaryl-CoA, 
Products: carbon dioxide, crotonyl-CoA, 
Score: 8.3
Correct.
---------------------------------------------
000000000000000000000000000000000000000000

Benzoyl-CoA is dearomatized by benzoyl-CoA reductase (dearomatizing) in a two-electron reduction step, possibly yielding cyclohex-1,5-diene-1-carboxyl-CoA.

Enzyme: benzoyl-CoA reductase
Substrates: Benzoyl-CoA, 
Products: cyclohex-1,5-diene-1-carboxyl-CoA, 
Score: 6.199999999999999
Correct extraction from text.
---------------------------------------------
000000000000000000000000000000000000000000

We describe a new enzyme from a denitrifying Pseudomonas sp., 4-hydroxybenzoyl-CoA reductase (dehydroxylating), which reductively dehydroxylates 4-hydroxybenzoyl-CoA to benzoyl-CoA.

Enzyme: Pseudomonas sp., 4-hydroxybenzoyl-CoA reductase
Substrates: dehydroxylates 4-hydroxybenzoyl-CoA, 
Products: benzoyl-CoA, 
Score: 5.5
Correct apart from additional word in substrate.
---------------------------------------------
000000000000000000000000000000000000000000

Pyrocatechase, first isolated and partially purified from anthranilate-adapted cells of Pseudomonas (Z), was shown to catalyze the oxidative cleavage of the aromatic ring of catechol (I) to cis ,cis-muconic acid (II) with the consumption of 1 mole of oxygen per mole of substrate utilized.

Substrates: anthranilate, 
Products: catechol, 
Score: 7.6
Incorrect.
---------------------------------------------
000000000000000000000000000000000000000000

This enzyme catalyzed the oxygenation of catechol to a-hydroxymuconic semialdehyde.

Substrates: catechol, 
Products: a-hydroxymuconic semialdehyde, 
Score: 7.5
Correct.
---------------------------------------------
000000000000000000000000000000000000000000

Pyrocatechase incorporates 2 atoms of oxygen into catechol between the 2 hydroxylated carbon atoms, resulting in the formation of cis,cis-muconic acid (pyrocatechase type cleavage).

Substrates: catechol, 
Products: cis,cis-muconic acid, 
Score: 11.4
Correct extraction, but misses oxygen substrate.
---------------------------------------------
000000000000000000000000000000000000000000

Hydroxyquinol 1,2-dioxygenase catalyzes oxidative ring fission of hydroxyquinol to give 3-hydroxy-cis,cis-muconate (keto form, maleylacetate).

Substrates: hydroxyquinol, 
Products: 3-hydroxy-cis,cis-muconate, keto, 
Score: 9.600000000000001
Misses enzyme and includes erroneous product.
---------------------------------------------
000000000000000000000000000000000000000000

This enzyme catalyzes the transformation of benzoate to p-hydroxybenzoate with equimolar consumption of NADPH and O2.

Substrates: benzoate, 
Products: p-hydroxybenzoate, NADPH, O2, 
Score: 8.6
Correct extraction of principal metabolites. NADPH and O2 assigned incorrectly.
---------------------------------------------
000000000000000000000000000000000000000000

In addition, mutants of P. testosteroni, selected for their inability to grow on MHB (MHB- mutants), were shown to also contain a 3-hydroxybenzoate 2-hydroxylase activity which hydroxylated MHB at C-2 forming 2,3-dihydroxybenzoate (2,3-DHB) (3).

Enzyme: 3-hydroxybenzoate 2-hydroxylase
Substrates: MHB, C-2, 
Products: 2,3-dihydroxybenzoate, 
Score: 6.700000000000001
Correct except for incorrect markup of C-2
---------------------------------------------
000000000000000000000000000000000000000000

A hydrolase which catalyzes specifically the interconversion between 2-pyrone-4,6-dicarboxylate and 4-oxalmesaconate was purified about 410-fold with a 16% yield from cell-free extracts of Pseudomonas ochraceae grown with phthalate.

Enzyme: A hydrolase
Substrates: phthalate, 
Products: 2-pyrone-4,6-dicarboxylate, 4-oxalmesaconate, 410-fold, 
Score: 6.499999999999999
Incorrect.
---------------------------------------------
000000000000000000000000000000000000000000

The final two steps in the dmp operon-encoded meta-cleavage pathway for phenol degradation in Pseudomonas sp. strain CF600 involve conversion of 4-hydroxy-2-ketovalerate to pyruvate and acetyl coenzyme A (acetyl-CoA) by the enzymes 4-hydroxy-2-ketovalerate aldolase and aldehyde dehydrogenase (acylating) [acetaldehyde:NAD+ oxidoreductase (CoA acetylating), EC 1.2.1.10]. 

Enzyme: 4-hydroxy-2-ketovalerate aldolase
Substrates: 4-hydroxy-2-ketovalerate, 
Products: pyruvate, acetyl coenzyme A, 
Score: 7.700000000000001
Correct extraction, but misses one enzyme.
---------------------------------------------
000000000000000000000000000000000000000000

The results show that anaerobically grown cells convert 4-hydroxybenzoate to its CoA thioester by using a 4-hydroxybenzoate-CoA ligase.

Enzyme: 4-hydroxybenzoate-CoA ligase
Substrates: 4-hydroxybenzoate, 
Products: thioester, 
Score: 6.3
Correct, although CoA thioester identified as thioester.
---------------------------------------------
000000000000000000000000000000000000000000

This enzyme catalyzes a reversible oxidative decarboxylation of L-malate to give carbon dioxide and pyruvate with concomitant reduction of NAD(P)+ to NAD(P)H (Eq. (1)).

Substrates: L-malate, carbon dioxide, pyruvate, 
Products: NAD(P)H, P, Eq, 
Score: 12.700000000000001
Incorrect.
---------------------------------------------
000000000000000000000000000000000000000000

The phosphorylating glyceraldehyde-3-phosphate dehydrogenase (GAPDH) occupies a pivotal role in glycolysis, converting glyceraldehyde-3-phosphate into 1,3-biphosphoglycerate.

Enzyme: GAPDH
Substrates: glyceraldehyde-3-phosphate, 
Products: 1,3-biphosphoglycerate, 
Score: 5.5
Correct.
---------------------------------------------
000000000000000000000000000000000000000000

Phosphoenolpyruvate synthetase, discovered in Escherichia coli by Cooper and Kornberg (1), catalyzes the conversion of pyruvate to PEP1 as shown in Equation 1.

No reactions extracted.

000000000000000000000000000000000000000000

Fructose-1,6-bisphosphatase (FBPase,2 EC 3.1.3.11), a key enzyme of gluconeogenesis, catalyzes the hydrolysis of fructose 1,6-bisphosphate to form fructose 6-phosphate and orthophosphate.

Enzyme: FBPase
Substrates: 1,6-bisphosphate, 
Products: 6-phosphate, orthophosphate, 
Score: 10.5
Fructose missed off both substrate and product.
---------------------------------------------
000000000000000000000000000000000000000000

Fructose-1,6-bisphosphate (FBP) aldolase (EC 4.1.2.13) is a key enzyme in cellular metabolism, catalysing the reversible aldol condensation/cleavage reaction between glyceraldehyde 3-phosphate and dihydroxyacetone phosphate (DHAP) to yield FB.

Enzyme: EC 4.1.2.13
Substrates: glyceraldehyde 3-phosphate, dihydroxyacetone phosphate, 
Products: aldol, 
Score: 5.500000000000001
Incorrect.
---------------------------------------------
Enzyme: EC 4.1.2.13
Substrates: aldol, 
Products: glyceraldehyde 3-phosphate, dihydroxyacetone phosphate, 
Score: 5.500000000000001
Incorrect.
---------------------------------------------
000000000000000000000000000000000000000000

Phosphoglycerate mutases (EC 5.4.2.1) catalyse the interconversion of 2-phosphoglycerate (2-PGA) and 3-phosphoglycerate (3-PGA) in the Embden-Meyerhoff pathway.

No reactions extracted.

000000000000000000000000000000000000000000

Histidinol dehydrogenase (L-histidinol: NAD+ oxidoreductase, EC 1.1.1.23), which is coded by the structural gene hisD, catalyses the last step in the biosynthesis of histidine, namely the oxidation of histidinol to histidine with the concomitant reduction of 2 mol of NAD+ per mol of histidine formed (Loper, 1968).

Enzyme: hisD
Substrates: histidinol, histidine, 
Products: histidine, 
Score: 8.3
Histidine incorrectly identified as substrate and side reaction not extracted.
---------------------------------------------
000000000000000000000000000000000000000000

The protein encoded by the hisF gene has an ammonia-dependent activity that results in the conversion of the biosynthetic intermediate N1-[(5'-phosphoribulosyl)formimino]-5-aminoimidazole-4-carboxamide ribonucleotide (PRFAR) to imidazole glycerol phosphate (IGP) and 5-aminoimidazole-4-carboxamido-1-beta-D-ribofuranosyl 5'-monophosphate (AICAR).

Enzyme: hisF gene
Substrates: N1-[(5'-phosphoribulosyl)formimino]-5-aminoimidazole-4-carboxamide, imidazole glycerol phosphate, 5-aminoimidazole-4-carboxamido-1-beta-D-ribofuranosyl 5'-monophosphate, 
Products: ammonia, 
Score: 6.199999999999999
Incorrect.
---------------------------------------------
000000000000000000000000000000000000000000

ATP-phosphoribosyltransferase (ATP-PRT) is the first enzyme of the histidine biosynthetic pathway and catalyses the condensation of ATP and 5-phosphoribosyl-α-1-pyrophosphate (PRPP) to form N′-5′-phosphoribosyl-ATP (PR-ATP) (Figure 1). 

Enzyme: ATP-PRT
Substrates: ATP, 5-phosphoribosyl-α-1-pyrophosphate, 
Products: N′-5′-phosphoribosyl-ATP, 
Score: 10.3
Correct.
---------------------------------------------
000000000000000000000000000000000000000000

The hisC gene codes for imidazolylacetolphosphate:Lglutamate aminotransferase (EC 2.6.1.9), which catalyzes the conversion of imidazolylacetolphosphate to L-histidinol phosphate, the eighth step in histidine biosynthesis (13).

Enzyme: EC 2.6.1.9
Substrates: imidazolylacetolphosphate, 
Products: L-histidinol phosphate, 
Score: 7.5
Correct.
---------------------------------------------
000000000000000000000000000000000000000000

The hisB gene product appears to be a bifunctional enzyme; single protein responsible for two enzymatic activities, the dehydration of D-erythro-imidazoleglycerol phosphate to produce imidazoleacetol phosphate and H20 and the hydrolysis of histidinol phosphate to histidinol and phosphate.

Enzyme: hisB gene product
Substrates: D-erythro, imidazoleglycerol phosphate, 
Products: imidazoleacetol phosphate, H20, 
Score: 8.8
Correct, although D-erythro-imidazoleglycerol phosphate recognised as two molecules.
---------------------------------------------
Enzyme: hisB gene product
Substrates: histidinol phosphate, histidinol, phosphate, 
Products: imidazoleacetol phosphate, H20, 
Score: 8.8
Incorrect.
---------------------------------------------
000000000000000000000000000000000000000000

The enzyme utilizes the 4-pro-S hydrogen of NADPH to reduce the enolpyruvyl group of UDP-N-acetylglucosamine enolpyruvate to the lactyl ether in UDP-N-acetylmuramic acid.

Substrates: NADPH, 
Products: enolpyruvyl, UDP-N-acetylglucosamine enolpyruvate, lactyl ether, UDP-N-acetylmuramic acid, 
Score: 7.699999999999999
Incorrect.
---------------------------------------------
000000000000000000000000000000000000000000

It transfers the enolpyruvyl moiety of phosphoenolpyruvate (PEP) to UDP-N-acetylglucosamine (UDP-GlcNAc), forming enolpyruvyl-UDP-N-acetylglucosamine (EP-UDP-GlcNAc) and inorganic phosphate (Pi) (Figure 1).

Substrates: enolpyruvyl, phosphoenolpyruvate, UDP-N-acetylglucosamine, 
Products: enolpyruvyl-UDP-N-acetylglucosamine, UDP-GlcNAc, phosphate, 
Score: 7.200000000000001
Enolpyruvyl and UDP-GlcNAc erroneously marked-up as separate molecules.
---------------------------------------------
000000000000000000000000000000000000000000

In Escherichia coli B/r, L-ribulose is phosphorylated to L-ribulose 5-phosphate by an inducible L-ribulokinase.

Substrates: L-ribulose, 
Products: L-ribulose 5-phosphate, L-ribulokinase, 
Score: 5.300000000000001
L-ribulose erroneously marked-up as a product.
---------------------------------------------
000000000000000000000000000000000000000000

In Escherichia coli B/r, L-ribulose 5-phosphate 4-epimerase (EC  5.1.3.a), which catalyzes the conversion of L-ribulose 5-phosphate to n-sylulose 5-phosphate, is the third enzyme in the pathway of L-arabinose metabolism (1).

Enzyme: EC  5.1.3
Substrates: L-ribulose 5-phosphate, 
Products: n-sylulose 5-phosphate, 
Score: 7.5
Correct metabolites, but incorrect enzyme.
---------------------------------------------
000000000000000000000000000000000000000000

L-Arabinose isomerase catalyzes the conversion of L-arabinose to L-ribulose, the first step in the utilization of n-arabinose by Escherichia coli B/r.

Enzyme: L-Arabinose isomerase
Substrates: L-arabinose, 
Products: L-ribulose, 
Score: 7.5
Correct.
---------------------------------------------
000000000000000000000000000000000000000000

Nicotinate phosphoribosyltransferase (NAPRTase) in Escherichia coli mediates the formation of nicotinate mononucleotide, a direct precursor of nicotinamide adenine dinucleotide (NAD), from nicotinate and 5-phosphoribosyl-1-pyrophosphate.

Enzyme: Nicotinate phosphoribosyltransferase
Substrates: nicotinate, 5-phosphoribosyl-1-pyrophosphate, 
Products: nicotinate, 
Score: 5.4
Nicotinate mononucleotide erroneously marked-up as nicotinate.
---------------------------------------------
000000000000000000000000000000000000000000

Nicotinamide deamidase is active in the cyclical salvage pathway for production of DPN from nicotinamide (7, 8); it catalyzes the hydrolysis of nicotinamide to nicotinic acid.

Enzyme: Nicotinamide deamidase
Substrates: nicotinamide, 
Products: nicotinic acid, 
Score: 7.5
Correct.
---------------------------------------------
000000000000000000000000000000000000000000

We have also assayed and purified an enzyme, NMN deamidase, which converts NMN to NaMN.

Enzyme: NMN deamidase
Substrates: NMN, 
Products: NaMN, 
Score: 5.5
Correct.
---------------------------------------------
000000000000000000000000000000000000000000

We identified a unique enzyme that catalyzes the oxidocyclization of cannabigerolic acid to cannabidiolic acid (CBDA) in Cannabis sativa L. (CBDA strain).

Substrates: CBDA, 
Products: CBDA, 
Score: 3.9999999999999996
Incorrect.
---------------------------------------------
000000000000000000000000000000000000000000

Delta-1-Tetrahydrocannabinolic acid (THCA) synthase is the enzyme that catalyzes oxidative cyclization of cannabigerolic acid into THCA, the precursor of Delta-1-tetrahydrocannabinol.

No reactions extracted.

000000000000000000000000000000000000000000

Recently, we have identified an enzyme (CBCA synthase) catalysing the highly stereoselective conversion of cannabigerolic acid (CBGA) to CBCA in young leaves of C. sativa[4].

Enzyme: CBCA synthase
Substrates: CBGA, 
Products: CBCA, 
Score: 7.3999999999999995
Correct.
---------------------------------------------
000000000000000000000000000000000000000000

We therefore attempted to detect the enzyme which by alkylation of olivetolic acid with GPP should yield cannabigerolic acid.

No reactions extracted.

000000000000000000000000000000000000000000

However, in Eubacterium oxidoreducens and Pelobacter acidigallici gallic acid (3,4,5-trihydroxybenzoic acid) is decarboxylated and isomerized to phloroglucinol (1,3,5-trihydroxybenzene), the ring reduction substrate (Krumholz et al., 1987;Krumholz and Bryant, 1988; Samain et al., 1986).

No reactions extracted.

000000000000000000000000000000000000000000

The initial decarboxylation of gallate yields the trihydroxylated phenolic compound pyrogallol (1,2,3-benzenetriol).

Substrates: gallate, 
Products: phenolic, pyrogallol, 1,2,3-benzenetriol, 
Score: 6.7
phenolic and 1,2,3-benzenetriol erroneously marked-up as separate molecules.
---------------------------------------------
000000000000000000000000000000000000000000

An important step in the degradation of pyrogallol is its initial conversion to phloroglucinol.

Substrates: pyrogallol, 
Products: phloroglucinol, 
Score: 5.1
Correct.
---------------------------------------------
000000000000000000000000000000000000000000

The reaction used to assay the p-p isomerase involves the conversion of 1,2,4-benzenetriol to resorcinol and 2,6-dihydroxyquinone.

Enzyme: p-p isomerase
Substrates: 1,2,4-benzenetriol, 
Products: resorcinol, 2,6-dihydroxyquinone, 
Score: 6.700000000000001
Correct.
---------------------------------------------
000000000000000000000000000000000000000000

Therefore, cleavage of acetoin might occur by a reaction that is analogous to the oxidative-thiolytic cleavage of pyruvate to acetyl-CoA and CO2 catalyzed by the pyruvate dehydrogenase multienzyme complex (37).

Enzyme: pyruvate dehydrogenase multienzyme complex
Substrates: pyruvate, 
Products: acetyl-CoA, CO2, 
Score: 9.700000000000001
Correct extraction (although sentence contains ambiguity).
---------------------------------------------
000000000000000000000000000000000000000000

Recent studies revealed a thiamine pyrophosphate-, coenzyme A-, and NAD-dependent cleavage of acetoin to acetaldehyde and acetyl coenzyme A; in P. carbinolicus, this key catabolic reaction is catalyzed by the acetoin dehydrogenase enzyme system (56-58).

Enzyme: acetoin dehydrogenase enzyme
Substrates: pyrophosphate, acetoin, 
Products: acetaldehyde, acetyl coenzyme, 
Score: 6.1000000000000005
pyrophosphate incorrectly identified as a substrate.
---------------------------------------------
000000000000000000000000000000000000000000

ZEP catalyses the epoxidation of zeaXanthin to produce epoxycarotenoid; NCED catalyses the cleavage reaction of epoxycarotenoids to produce xanthoxin (the first C15 intermediate); and AAO catalyses the final step of ABA biosynthesis, which converts ABA aldehyde to ABA.

Substrates: zeaXanthin, epoxycarotenoid, NCED, epoxycarotenoids, 
Products: xanthoxin, AAO, 
Score: 14.0
Incorrect.
---------------------------------------------
Substrates: aldehyde, 
Products: ABA, 
Score: 11.5
ABA aldehyde erroneously marked-up as aldehyde and enzyme missed.
---------------------------------------------
000000000000000000000000000000000000000000

Recombinant AtNCED3 protein catalysed the conversion of 9-cis-epoxycarotenoids to xanthoxin.

Enzyme: Recombinant AtNCED3 protein
Substrates: 9-cis-epoxycarotenoids, 
Products: xanthoxin, 
Score: 7.5
Correct.
---------------------------------------------
000000000000000000000000000000000000000000

Following the cleavage reaction, xanthoxin is rapidly converted to ABA by a series of ring modifications and the oxidation of the aldehyde to a carboxylic acid.

Substrates: xanthoxin, 
Products: ABA, 
Score: 7.199999999999999
Correct.
---------------------------------------------
000000000000000000000000000000000000000000

Sesquiterpenoids are synthesized from farnesyl diphosphate (FDP),3 a reaction that is catalyzed by a sesquiterpene cyclase (or synthase).

Substrates: sesquiterpene, 
Products: farnesyl diphosphate, 
Score: 7.6
Incorrect.
---------------------------------------------
000000000000000000000000000000000000000000

However, nothing is known about the enzymes involved in the conversion of amorpha-4,11-diene to (dihydro)artemisinic acid, nor have any of the putative intermediate products so far been described.

Substrates: amorpha-4,11-diene, 
Products: (dihydro)artemisinic acid, 
Score: 5.5
Correct.
---------------------------------------------
000000000000000000000000000000000000000000

In addition, it is clear that the first dedicated step in the biosynthesis of artemisinin is the cyclisation of farnesyl diphosphate (FDP) to amorpha-4,11-diene, the first specific precursor of artemisinin (Fig. [1]) [5].

Enzyme: artemisinin
Substrates: farnesyl diphosphate, 
Products: amorpha-4,11-diene, 
Score: 5.199999999999999
Metabolites correct, but artemisinin erroneously marked-up as a protein.
---------------------------------------------
Enzyme: artemisinin
Substrates: farnesyl diphosphate, 
Products: amorpha-4,11-diene, 
Score: 5.199999999999999
Metabolites correct, but artemisinin erroneously marked-up as a protein.
---------------------------------------------
000000000000000000000000000000000000000000

In the ﬁrst step of a typical biphenyl/PCB metabolic pathway, biphenyl is converted to 2,3-dihydroxy-1-phenylcyclohexa-4,6-diene (dihydrodiol) by a multicomponent biphenyl dioxygenase (BphA).

Enzyme: biphenyl dioxygenase
Substrates: biphenyl, PCB, biphenyl, 
Products: 2,3-dihydroxy-1-phenylcyclohexa-4,6-diene, dihydrodiol, 
Score: 6.7
Incorrect.
---------------------------------------------
000000000000000000000000000000000000000000

Dihydrodiol is oxidized to 2,3-dihydroxybiphenyl (23DHBP) by dihydrodiol dehydrogenase (BphB).

Enzyme: dihydrodiol dehydrogenase
Substrates: Dihydrodiol, 
Products: 2,3-dihydroxybiphenyl, 
Score: 6.3
Correct.
---------------------------------------------
000000000000000000000000000000000000000000

PEAMT catalyzes not only the first N-methylation of phosphoethanolamine but also the two subsequent N-methylations, yielding phosphocholine.

Substrates: phosphoethanolamine, 
Products: phosphocholine, 
Score: 3.8
Correct metabolites, but misses enzyme.
---------------------------------------------
000000000000000000000000000000000000000000

In leaves and other vegetative tissues, the first and committing step is N-methylation of phosphoethanolamine (P-EA) to give phosphomonomethylethanolamine (P-MME), and the subsequent N-methylations occur at the phosphobase level, the phosphatidyl base level, or both, depending on the species (1, 2) (see Fig. 1 A).

Substrates: phosphoethanolamine, 
Products: phosphomonomethylethanolamine, 
Score: 3.1
Correct.
---------------------------------------------
000000000000000000000000000000000000000000

The PtdSer is then decarboxylated by PtdSer decarboxylase to give PtdEtn, from which Etn can be released by base exchange or hydrolysis (3, 4).

No reactions extracted.

000000000000000000000000000000000000000000

The working models we suggested based on the results of these studies include a committing step common to the three plants: namely an initial N-methylation of P-EA to form P-MEA.

No reactions extracted.

000000000000000000000000000000000000000000

2-Dehydro-3-deoxygalactarate (DDG) aldolase (E.C. 4.1.2.20) catalyzes the reversible aldol cleavage of DDG and 2-dehydro-3-deoxyglucarate to pyruvate and tartronic semialdehyde.

Substrates: aldol, DDG, 2-dehydro-3-deoxyglucarate, 
Products: pyruvate, semialdehyde, 
Score: 5.9
aldol incorrectly identified as substrate and enzyme missed.
---------------------------------------------
000000000000000000000000000000000000000000

These data show that CLOA catalyses the conversion of clavines to D-lysergic acid, it acts as a critical enzyme in the ergot alkaloid gene cluster, and bridges the biosynthesis of the two different families of alkaloids.

Substrates: CLOA, 
Products: D-lysergic acid, 
Score: 7.0

Incorrect, CLOA erroneously marked-up as small molecule.
---------------------------------------------
000000000000000000000000000000000000000000

Geranyl pyrophosphate:(-)-endo-fenchol cyclase catalyzes the conversion of geranyl pyrophosphate to (-)-endo-fenchol by a process thought to involve the initial isomerization of the substrate to the tertiary allylic isomer, linalyl pyrophosphate, and the subsequent cyclization of this bound intermediate.

Substrates: geranyl pyrophosphate, 
Products: (-)-endo-fenchol, 
Score: 7.5
Correct metabolites, but enzyme missed.
---------------------------------------------
000000000000000000000000000000000000000000

A soluble enzyme preparation obtained from homogenates of young fennel leaves converted the acyclic precursors geranyl pyrophosphate and neryl pyrophosphate to fenchol in the presence of Mn2+, and in the presence of pyridine nucleotide, dehydrogenated the fenchol formed to fenchone.

Substrates: acyclic, geranyl pyrophosphate, neryl pyrophosphate, fenchol, Mn2+, pyridine nucleotide, fenchol, 
Products: fenchone, 
Score: 7.600000000000001
Incorrect.
---------------------------------------------
000000000000000000000000000000000000000000

Phosphofructokinase (ATP:D-fructose-6-phosphate 1-phosphotransferase) catalyses the phosphorylation of fructose 6-phosphate to fructose 1,6-bisphosphate.

Enzyme: D-fructose-6-phosphate 1-phosphotransferase
Substrates: 6-phosphate, 
Products: 1,6-bisphosphate, 
Score: 7.3999999999999995
Correct extraction, but both metabolites marked-up incomplete.
---------------------------------------------
000000000000000000000000000000000000000000

In the presence of inorganic phospate this enzyme converts xylulose 5'-phosphate (X5P) into glyceraldehyde 3-phosphate and acetylphosphate.

Substrates: xylulose 5'-phosphate, 
Products: glyceraldehyde 3-phosphate, acetylphosphate, 
Score: 6.4
Correct.
---------------------------------------------
000000000000000000000000000000000000000000

It is clear that the extent to which diasetyl is produced depends on the relative rates of pyruvate reduction to Plactate, and pyruvate conversion to a-acetolactate by a-acetolactate synthase.

Substrates: Plactate, pyruvate, 
Products: a-acetolactate, a-acetolactate, 
Score: 8.700000000000001
Incorrect.
---------------------------------------------
000000000000000000000000000000000000000000

The conversion of pyruvate to D-lactate is carried out by a D-lactate dehydrogenase (D-LDH, EC 1.1.1.28) which belongs to the newly recognized D-specific 2-hydroxyacid dehydrogenase family (Taguchi and Ohta, 1991).

Enzyme: D-lactate dehydrogenase
Substrates: pyruvate, 
Products: D-lactate, 
Score: 6.5
Correct.
---------------------------------------------
000000000000000000000000000000000000000000

The enzyme catalyzes the synthesis of hydroxycinnamoylagmatines from agmatine and hydroxycinnamoyl-CoA thiolesters in barley (Hordeum vulgare).

Substrates: agmatine, hydroxycinnamoyl-CoA, 
Products: hydroxycinnamoylagmatines, 
Score: 7.700000000000001
Incorrect.
---------------------------------------------
000000000000000000000000000000000000000000

Purification of the last enzyme in this sequence, AHBA synthase, which aromatizes 5-amino-5-deoxy-3-dehydroshikimic acid (aminoDHS) to AHBA, and cloning of the encoding gene, rifK, by reverse genetics7 set the stage for the cloning, sequencing, and analysis of the entire 95 kbp rifamycin (rif) biosynthetic gene cluster from Amycolatopsis mediterranei S6998 and subsequently of the mitomycin 9 and ansamitocin (asm) 10 biosynthetic genes from Streptomyces lavendulae and Actinosynnema pretiosum, respectively.

Enzyme: reverse genetics7
Substrates: 5-amino-5-deoxy-3-dehydroshikimic acid, 
Products: AHBA, 
Score: 6.1
Correct metabolites, but erroneously marked-up protein identified as enzyme.
---------------------------------------------
000000000000000000000000000000000000000000

ε-N-Trimethyllysine hydroxylase (EC1.14.11.8) is the first enzyme in the biosynthetic pathway of L-carnitine and catalyzes the formation of β-hydroxy-N-ε-trimethyllysine from ε-N-trimethyllysine, a reaction dependent on α-ketoglutarate, Fe2+, and oxygen.

Substrates: α-ketoglutarate, Fe2+, 
Products: β-hydroxy-N-ε-trimethyllysine, ε-N-trimethyllysine, 
Score: 7.5
Incorrect.
---------------------------------------------
000000000000000000000000000000000000000000

First, TML is hydroxylated by the enzyme TML dioxygenase (TMLD, EC 1.14.11.8) to 3-hydroxy-6-N-trimethyllysine (HTML).

Enzyme: EC 1.14.11.8
Substrates: TML, 
Products: 3-hydroxy-6-N-trimethyllysine, 
Score: 5.3999999999999995
Correct.
---------------------------------------------
Enzyme: TML dioxygenase
Substrates: TML, 
Products: 3-hydroxy-6-N-trimethyllysine, 
Score: 5.3999999999999995
Correct.
---------------------------------------------
000000000000000000000000000000000000000000

Finally, γ-BB is hydroxylated to carnitine by γ-BB dioxygenase (γ-BBD, EC 1.14.11.1) [7], [9] and [10].

Substrates: γ-BB, 
Products: carnitine, γ-BB, dioxygenase, γ-BBD, 
Score: 6.0
Incorrect.
---------------------------------------------
000000000000000000000000000000000000000000

It catalyzes the reaction of hydroxylation of gamma-butyrobetaine to carnitine.

Substrates: gamma-butyrobetaine, 
Products: carnitine, 
Score: 9.5
Correct.
---------------------------------------------
000000000000000000000000000000000000000000

Results of labelled precursor experiments (3, 4) suggested that the steric configuration of pisatin is determined by the isoflavone reductase (IFR)4 step that converts 7,2'-dihydroxy-4',5'-methylenedioxyisoflavone to (+)-sophorol (5).

Enzyme: isoflavone reductase
Substrates: 7,2'-dihydroxy-4',5'-methylenedioxyisoflavone, 
Products: (+)-sophorol, 
Score: 5.5
Correct.
---------------------------------------------
000000000000000000000000000000000000000000

The first enzyme, vestitone reductase, converts vestitone to an intermediate, which was identified as 7,2'-dihydroxy-4'-methoxyisoflavanol (DMI).

No reactions extracted.

000000000000000000000000000000000000000000

A synthase which oxidizes (S)-reticuline to 1,2-dehydroreticuline has been found to occur in seedlings of opium poppy (Papaver somniferum L.).

Enzyme: A synthase
Substrates: (S)-reticuline, 
Products: 1,2-dehydroreticuline, 
Score: 5.5
Correct.
---------------------------------------------
000000000000000000000000000000000000000000

Salutaridine synthase, a cytochrome P-450 enzyme, catalyzing the carbon-carbon coupling of C-12 and C-13 exclusively accepts the (R)-configurated reticuline to yield salutaridine (Gerardy and Zenk, 1993), a precursor of morphine (Barton et al., 1965).

Enzyme: cytochrome P-450 enzyme
Substrates: reticuline, 
Products: salutaridine, 
Score: 9.3
Correct, although enzyme could be more specific.
---------------------------------------------
Enzyme: Salutaridine synthase
Substrates: reticuline, 
Products: salutaridine, 
Score: 9.3
Correct.
---------------------------------------------
